# Supplementary material for: Isotopic Evidence for Disrupted Copper Metabolism in Amyotrophic Lateral Sclerosis
Source: iScience. 2018 Aug 1;6:264–71. doi: 10.1016/j.isci.2018.07.023 (PMC6137708; doi:10.1016/j.isci.2018.07.023)
Supplement: Data S1. Trace and Major Element Concentrations and Cu and Zn Isotopic Compositions Measured in Cerebrospinal Fluids, Related to Figure 1 [file mmc2.xlsx]

## Sheet: Feuil1
Sample Name	Mn	Fe	Cu	Zn	Rb	Sr		Ca	K	Na	P	S	Mg		δ65CuNIST-SRM 976	δ66ZnJMC 3-0749L
	(ng/mL)							(µg/mL)							(‰)
CTRL2	4.57312	30.9327	14.985	17.5441	67.4354	19.6279		55.2124	129.702	3675.46	15.5531	16.253	27.815		-0.24	0.188062
CTRL3	4.76378	42.1871	17.4503	15.4482	43.7937	12.3712		57.7881	137.78	4016.88	18.0456	16.5893	29.6638		-0.22	0.234337
CTRL4	6.21488	27.7451	10.0601	11.8292	36.3624	18.6182		53.7998	122.509	3699.88	16.8975	12.4343	27.8703		-0.2	0.160971
CTRL5	4.59709	73.0545	10.4025	9.53685	44.5794	13.441		51.1086	117.136	3593.76	13.882	9.75949	26.7687		-0.26	0.0909596
CTRL6	7.43374	54.5999	17.9819	49.1555	39.6776	12.9706		62.2733	133.844	4115.96	15.2082	19.4483	30.93		-0.08	0.19286
CTRL6 bis	n/a	n/a	n/a	n/a	n/a	n/a		n/a	n/a	n/a	n/a	n/a	n/a		-0.01	n/a
CTRL7	4.07359	107.919	11.2759	23.481	44.5802	9.70607		45.061	108.815	3120.26	14.6343	11.0446	27.3177		-0.05	-0.176867
CTRL8	5.09671	74.5366	15.5753	16.6706	43.4211	14.2122		45.8433	112.788	3166.27	13.3889	14.2302	27.354		0.1	0.327381
CTRL9	4.39665	46.9988	15.208	24.311	53.6888	10.5012		41.5993	117.273	3243.9	16.5131	14.9905	26.9639		0.14	0.145814
CTRL10	4.19352	75.134	14.1447	14.4555	48.3859	33.5778		40.4705	107.355	2997.52	13.3553	12.4379	26.4488		-0.31	0.220291
CTRL11	4.31146	60.822	11.1959	17.336	39.3293	8.09334		42.0619	103.258	3126.51	15.873	10.6986	26.5651		-0.43	0.336204
CTRL12	0.860444	34.5561	18.0901	11.6525	51.1571	15.9237		60.1	114.1	3428.9	16.5	21	32.4		-0.01	0.21
CTRL12 dup	0.828516	35.2704	18.0592	11.1414	49.8093	15.7683		59	109	3332.8	15.9	19.1	31.4		n/a	0.13
CTRL12 bis	n/a	n/a	n/a	n/a	n/a	n/a		n/a	n/a	n/a	n/a	n/a	n/a		n/a	0.21
Median	4.57312	54.5999	14.985	16.6706	44.5794	13.441		51.1086	117.136	3428.9	15.5531	14.2302	27.354		-0.2	0.19286
25th percentile	4.22301	36.4639	11.2159	12.4858	40.6135	10.9687		42.8117	109.809	3136.45	14.0701	11.392	26.8175		-0.255	0.149603
75th percentile	5.01347	74.1661	16.9815	21.9968	50.4643	17.9446		57.1442	127.904	3693.78	16.5114	16.5052	29.2154		-0.0220386	0.230825
ALS1	4.13054	49.7284	21.1935	17.2593	61.1891	12.2244		64.1018	136.953	4086.26	21.1821	24.3934	29.2871		-0.09	0.0406041
ALS2	3.39196	77.8531	17.8632	22.2633	65.3407	13.3892		58.4678	140.176	3736.95	18.4271	21.2719	27.9786		0.36	0.124199
ALS4	7.63705	33.8407	17.6718	19.1932	79.2432	20.6336		74.4819	174.327	5071.45	22.3693	18.1689	36.7753		-0.01	0.0877595
ALS5	6.04175	26.7446	9.24182	12.8608	47.8743	7.72086		56.1048	125.111	3819.08	16.3075	10.1532	27.5525		n/a	n/a
ALS6	4.05072	24.3159	11.2919	11.5469	40.683	7.90228		56.2571	130.212	3775.23	16.031	10.9543	30.3865		0.26	0.252992
ALS7	4.99098	74.8807	9.03643	9.26026	57.2193	10.9751		53.9777	124.075	3688.07	15.8234	9.39637	27.3753		0.2	n/a
ALS8	4.93433	24.7428	10.5423	14.1988	46.6239	10.6254		53.0428	125.324	3583.04	16.7334	11.5508	27.2877		n/a	0.0679388
ALS9	4.04953	33.6256	13.6701	13.9105	66.6316	15.1767		54.0815	138.982	3623.29	18.5563	16.498	26.8046		0.32	0.280441
ALS10	3.78481	38.5739	18.5649	21.7106	59.9814	14.1272		46.2564	114.144	3027.43	16.5744	18.5766	25.7645		n/a	0.297838
ALS11	2.76197	34.9975	13.3451	14.8928	55.4031	11.3226		45.1728	104.443	3017.52	14.8896	11.8881	25.6959		n/a	0.183051
ALS12	3.61799	33.6111	18.2218	23.5127	52.8635	14.3032		48.0912	109.585	3152.98	16.6108	15.0865	28.0967		-0.1	0.177721
ALS13	3.69257	44.5642	13.2239	14.5173	53.3776	10.9742		48.0024	113.252	3206.53	14.559	11.7045	27.1804		-0.06	0.199156
ALS14	3.26291	39.1643	13.6521	13.3861	68.388	11.3734		45.7417	119.938	3037.01	14.5607	12.2202	27.6589		0.31	0.136581
ALS 15	1.16182	25.3859	9.89724	10.2055	39.1098	9.82173		47.3496	110.094	3289.81	20.5548	12.7988	28.9615		0.180213	-0.0446281
ALS 15bis	0.751988	26.1396	10.8125	10.1403	32.6848	9.60615		n/a	n/a	n/a	n/a	n/a	n/a		n/a	n/a
ALS 16	0.977765	18.5889	8.27866	12.7437	46.0279	7.91158		46.1074	109.549	3343.45	15.3436	13.0557	27.7954		0.00947311	-0.146126
ALS 17	0.844132	22.8362	9.92406	8.26372	78.5881	18.2029		46.2145	113.356	3268.85	14.8793	13.6586	25.5034		0.0059673	0.0773553
ALS 18	1.99555	75.0031	9.56855	12.1277	75.4271	18.1216		46.9728	123.884	3304.72	16.637	11.9857	26.4105		-0.20722	0.334369
ALS 19	0.717187	22.1606	8.92923	10.0804	58.1111	11.4419		45.6192	111.886	3265.09	17.3429	13.2607	26.2539		0.187309	0.0358863
ALS 20	0.875673	31.2915	12.9255	12.5157	39.6385	11.525		49.3524	111.963	3340.15	16.1469	13.0283	27.5648		0.143376	0.1129
ALS 21	0.690588	26.82	13.2335	12.6829	74.2667	11.8766		48.2844	116.129	3316.08	14.2817	16.879	26.1692		-0.134424	0.431265
ALS 22	0.806041	28.2413	11.076	10.1748	52.4826	20.0027		49.0742	113.963	3419.74	14.1563	16.4738	27.7051		-0.126812	n/a
ALS 23	0.655268	26.8598	10.0639	10.8899	39.0429	29.7597		50.6045	109.046	3350.7	14.6775	14.9283	26.3869		-0.193795	0.218245
ALS 24	0.848055	25.6534	11.0574	12.1469	48.7295	9.07239		45.9496	109.547	3302.62	13.3248	14.6758	26.3639		0.0818305	0.171638
ALS 25	0.881122	32.1812	10.8482	11.1599	53.0049	7.26233		45.9606	122.266	3411.35	15.7238	15.5702	26.9655		-0.26869	0.18708
ALS 26	0.876014	39.1127	15.8659	13.9772	68.2296	11.3097		46.8921	111.048	3394.74	16.07	14.5563	26.2353		-0.031927	0.126922
ALS 27	0.980577	28.046	14.6921	11.9545	62.0739	35.9047		47.096	117.74	3390.01	14.1213	13.384	26.6025		0.083847	n/a
ALS 27bis	1.02269	29.7367	14.8745	11.8316	61.5449	37.0967		n/a	n/a	n/a	n/a	n/a	n/a		n/a	n/a
ALS 28	0.963455	23.128	16.7822	14.3237	68.3076	8.05609		46.3646	120.759	3478.4	13.6776	12.5817	27.3762		0.108278	-0.203188
ALS 29	4.89316	35.0211	12.4162	19.0352	64.5619	11.7594		46.7945	120.68	3437.98	15.0891	12.6458	27.5121		0.0283465	0.154058
ALS 30	0.825912	22.1812	12.9423	19.1284	72.3132	8.99234		48.4353	119.632	3506.22	16.404	14.7999	27.0333		n/a	0.162762
ALS 31	1.08298	22.0037	10.9761	10.7056	31.754	24.0636		45.4195	107.635	3333.16	12.6467	12.3252	25.2092		-0.204534	-0.0392662
ALS 32	0.775815	23.3904	11.1523	11.3786	113.477	7.18726		47.8607	113.136	3390.61	12.8359	12.0228	28.4973		-0.0154403	0.195356
Median	1.16182	28.2413	12.4162	12.7437	58.1111	11.4419		47.8607	116.129	3390.01	15.8234	13.2607	27.2877		0.0077202	0.154058
25th percentile	0.854959	24.4226	10.1835	11.2146	48.0881	9.25972		46.225	111.258	3293.01	14.5594	12.0722	26.3696		-0.1	0.070293
75th percentile	3.98335	37.6857	14.4366	14.7989	68.2881	14.9583		52.4332	124.028	3563.83	16.6305	15.4493	27.7728		0.180213	0.198206
AD4	4.86209	37.166	12.1986	15.8347	62.6767	29.2741		70.9772	154.844	4473.74	21.4773	19.8996	33.5643		-0.18	-0.0736647
AD5	5.55463	32.2528	9.15605	10.6547	54.5437	11.7462		51.2787	121.224	3434.75	16.7082	11.729	25.3038		-0.06	-0.188353
AD6	5.25009	27.3694	12.5524	15.6111	63.3042	15.7118		64.0674	134.078	3999.58	19.2582	14.7734	29.298		-0.08	-0.0213079
AD7	5.58573	21.7552	27.1995	11.0455	51.0543	13.8014		55.1456	130.011	3903.78	15.452	10.7357	30.4172		-0.36	-0.00985681
AD8	n/a	0	13.8013	20.523	51.9889	5.08834		59.1618	137.587	3729.77	14.2052	15.5347	25.4476		-0.09	0.0973588
AD9	4.47878	57.7311	13.418	14.3116	43.713	20.0133		56.8886	121.894	3673.91	18.7291	12.2357	27.2206		-0.37	-0.00393892
AD10	6.64995	43.0221	14.197	17.1891	63.589	7.27963		57.3255	128.13	3806.61	15.7166	12.4401	26.7757		-0.02	0.149863
AD11	6.5498	50.2703	19.5734	35.2661	108.402	21.7705		47.263	109.328	3265.01	13.9995	10.5086	47.0274		0.04	n/a
AD12	5.19114	88.056	11.821	19.9143	72.6206	8.86436		55.8841	133.011	3714.75	15.4617	16.8175	26.6778		-1.24	0.108525
AD13	4.05529	48.2543	11.3353	19.9362	43.0924	20.6896		40.6941	101	2888.15	13.3499	9.4755	24.2469		0.02	0.255808
AD14	4.5641	87.2678	14.6401	31.3422	62.6981	9.67876		43.3665	110.102	3141.82	14.8327	13.8112	26.1868		0	0.295707
AD15	3.86285	43.1765	11.2414	13.2009	50.1826	10.1425		42.6893	103.088	3105.73	13.0976	11.126	25.6252		n/a	0.0501509
AD16	4.53084	54.7607	13.7652	13.7886	48.3443	14.7778		44.3351	107.931	3056.05	14.1205	12.0453	25.7036		-0.03	0.112549
AD17	4.91244	36.5979	20.0307	13.6711	57.0361	20.8882		46.9665	117.592	3319.67	14.9528	12.3565	27.4733		0.02	0.162629
Median	4.91244	43.0993	13.5916	15.7229	55.7899	14.2896		53.2122	121.559	3554.33	15.2024	12.2961	26.7267		-0.06	0.0973588
25th percentile	4.51782	35.5116	11.821	13.6711	50.1826	9.67876		44.3351	109.328	3141.82	14.1205	11.126	25.6252		-0.225	-0.0127196
75th percentile	5.5624	55.5033	14.6401	19.9362	63.3042	20.6896		57.3255	133.011	3806.61	16.7082	14.7734	29.298		0.005	0.153054
Kruskall-Wallis, pvalue	4.12033e-05	0.00153064	0.168293	0.0461223	0.0208612	0.459757		0.749625	0.862883	0.868779	0.805323	0.436285	0.334179		0.0218917	0.0713613
Wilcoxon-Mann-Whitney, pvalue (AD/CTRL)	0.324663	0.451345	0.89114	0.89114	0.0172468	1		0.565412	0.641694	0.721959	0.934553	0.366372	0.218039		0.663771	0.0425828
Wilcoxon-Mann-Whitney, pvalue (ALS/AD)	8.29505e-05	0.00869528	0.113799	0.0339455	0.759253	0.425566		0.500174	0.685823	0.615247	0.564515	0.215676	0.469526		0.0509757	0.125904
Wilcoxon-Mann-Whitney, pvalue (ALS/CTRL)	0.00220601	0.00242625	0.160985	0.071503	0.0100336	0.240834		0.841283	0.818978	0.977178	0.667842	0.931608	0.240834		0.0145931	0.176422
Footnote:
CTRL, ALS and AD refer to Control, Amyotrophic Lateral Sclerosis and Alzheimer's disease subjects respectively
"n/a" stands for not measured value
"dup" is for complete duplicate analysis and "bis" stands for re-run analyses
Median, 25th and 75th percentiles have been calculated without including duplicats (dup) and re-run analyses (bis)
