# Supplementary material for: Isotopic Evidence for Disrupted Copper Metabolism in Amyotrophic Lateral Sclerosis
Source: iScience. 2018 Aug 1;6:264–71. doi: 10.1016/j.isci.2018.07.023 (PMC6137708; doi:10.1016/j.isci.2018.07.023)
Supplement: Data S2 Major and Trace Element Concentrations (ppm) and Cu-Zn Isotopic Compositions (‰) of In-House and Certified Standards Measured in this Study, Related to Figure 1 [file mmc3.xlsx]

## Sheet: Feuil1
Sample Name	Mn	Fe	Cu	Zn	Rb	Sr	Ca	K	Na	P	S	Mg		δ65CuNIST-SRM 976	δ66ZnJMC 3-0749L
OEP-1	n/a	21.7144	10.8486	8.05662	1.16623	2.05677	1090.23	2545.86	45857.1	1230.83	11721.8	260.16		-1.17	0.620121
OEP-2	n/a	21.5025	10.3121	7.66333	1.05776	1.85719	883.007	2076.8	36813.7	1045.92	9924.84	252.124		-1.16912	0.662728
OEP-3	n/a	18.5047	10.2222	7.55348	1.04914	1.76938	833.178	2110.28	33845.8	1045.79	9883.18	240.654		-1.14025	n/a
OEP-4	n/a	18.2285	10.3123	7.13428	1.00204	1.75472	862.315	2121.66	37097.9	1155.49	10290.8	255.112		n/a	n/a
Average	n/a	19.9875	10.4238	7.60193	1.06879	1.85951	917.181	2213.65	38403.6	1119.51	10455.2	252.013		-1.15979	0.641424
2sd	n/a	3.75413	0.572711	0.758556	0.13884	0.278138	234.319	444.586	10364.1	180.873	1728.12	16.5334		0.0338547	0.0602552
In-house reference value; ±2σ (n)		18.64 ± 7.04 (14)	10.54 ± 1.42 (19)	7.24 ± 1.23 (19)	1.04 ± 0.18 (17)	1.83 ± 0.24 (17)	868.1 ± 152.4 (16)	1981.7 ± 428.2 (16)	34208.7 ± 8598.4 (16)	1063.8 ± 159.2 (16)	9734.8 ± 1522.9 (16)	274.6 ± 68.5 (16)		-1.14 ± 0.05 (20)	+0.72 ± 0.08 (15)
FBS	0.061033	1.75176	0.0946434	2.36562	1.62067	0.135629	113.392	423.131	2760.88	86.9307	434.653	24.5751		n/a	n/a
In-house reference value; ±2σ (n)	0.07 ± 0.02 (5)	1.87 ± 1.21 (9)	0.11 ± 0.04 (9)	2.64 ± 0.47 (11)	1.56 ± 0.26 (7)	0.16 ± 0.03 (7)	131.9 ± 26.0 (10)	436.1 ± 55.7 (10)	3021.3 ± 565.9 (10)	102.2 ± 16.9 (10)	494.6 ± 122.4 (10)	29.4 ± 7.8 (10)		n/a	n/a
1577C-1	12.1213	196.383	265.85	179.371	33.0868	<LD	213.333	11033.3	2105	11066.7	7546.67	638.333		0.344091	-0.162113
1577C-2	12.1365	198.757	260.857	177.9	32.9052	<LD	181.429	10517.1	1947.14	10775.7	7424.29	610		0.397688	-0.187181
1577C-3	11.325	190.451	253.341	171.468	32.2282	<LD	180.488	10280.5	1908.54	10611	7363.41	597.561		0.332973	-0.202689
1577C-4	11.5074	192.846	253.051	171.23	32.1534	<LD	198.718	10471.8	1882.05	10743.6	7341.03	607.692		0.321557	-0.19937
Average	11.7725	194.609	258.275	174.992	32.5934	n/a	193.492	10575.7	1960.68	10799.2	7418.85	613.397		0.349077	-0.187838
2sd	0.836423	7.37112	12.4191	8.50113	0.943431	n/a	31.3182	643.743	199.71	384.033	184.378	34.9606		0.0673757	0.0368017
Certified Reference value*; ±2σ	10.46 ± 0.47	197.94 ± 0.65	272.50 ± 4.6	181.10 ± 1.00	35.30 ± 1.10		131.0 ± 10.0	10230.0 ±640.0	2033.0 ± 64.0	11750.0 ± 270.0	7490.0 ± 340.0	620.0 ± 42.0		+0.37±0.12 (n=10) (in-house reference value)	-0.19±0.05 (n=13) (in-house reference value) -0.13±0.02 (n=4) (Jaouen et al., 2016)
DORM2	3.61139	131.342	2.00332	23.5826	5.86401	2.38449	501.493	15910.4	4810.95	9129.35	7674.13	998.259		n/a	n/a
Certified Reference value; ±2σ	3.66 ± 0.34 ***	142.00 ± 10.00 ***	2.34 ± 0.16 ***	25.60 ± 2.30 ***	5.63 ± 1.04 (in-house reference value, n=10)	1.66 ± 0.06 **	388.0 ± 149.9 **	13573.8 ± 2524.7 **	4925.1 ± 702.9**	8406.3 ± 3809.1 **	7957.0 ± 272.0 **	1024.0 ± 85.0 **		n/a	n/a
Footnote:
OEP (sheep plasma) and FBS (Fetal bovine serum) are in-house standards and 1577c (bovine liver) and DORM2 (fish protein) are certified standards
* Reference values from NIST (National Institute of Standards and Technology)
** Preferred values from GeoREM
*** Certified values form NRC (National Council of Canada)
